# Supplementary material for: Defining a Simplified Process in Yeast for Production of Enveloped VLP Dengue Vaccine
Source: Bioengineering (Basel). 2025 Sep 5;12(9):956. doi: 10.3390/bioengineering12090956 (PMC12467798; doi:10.3390/bioengineering12090956)
Supplement: Supplementary file 1 [file bioengineering-12-00956-s001.zip]

Archive with 1 entries (1 files):
- bioengineering-3658033-supplementary.pdf
